# Supplementary material for: Combination of Inulin and Resistant Dextrin Has Superior Prebiotic Effects and Reduces Gas Production During In Vitro Fermentation of Fecal Samples from Older People
Source: Nutrients. 2024 Dec 10;16(24):4262. doi: 10.3390/nu16244262 (PMC11678394; doi:10.3390/nu16244262)
Supplement: Supplementary file 1 [file nutrients-16-04262-s001.zip]

Archive with 1 entries (1 files):
- nutrients-3325770-supplementary.xlsx
