# Supplementary material for: Combination of Inulin and Resistant Dextrin Has Superior Prebiotic Effects and Reduces Gas Production During In Vitro Fermentation of Fecal Samples from Older People
Source: Nutrients. 2024 Dec 10;16(24):4262. doi: 10.3390/nu16244262 (PMC11678394; doi:10.3390/nu16244262)
Supplement: Supplementary file 1 [file nutrients-16-04262-s001.zip › nutrients-3325770-supplementary.xlsx]

## Sheet: Supplemetary Table 1
Supplemetary Table 1
Compounds	Formula	Concentration(/L)	Manufacturer
Bacto™ Casitone		10.0 g	Becton Dickinson and Company
Bacto™ Yeast Extract		2.5 g	Becton Dickinson and Company
Sodium hydrogen carbonate	NaHCO3	4.0 g	KOKUSAN CHEMICAL Co. Ltd
Hemin	C34H32ClFeN4O4	0.01 g	HYDRUS CHEMICAL INC.
Resazurin	C12H7NO4	1 mg	TOKYO CHEMICAL INDUSTRY CO.,LTD.
Dipotassium hydrogen phosphate	K2HPO4	0.45 g	FUJIFILM Wako Pure Chemical Corp.
Potassium dihydrogen phosphate	KH2PO4	0.45 g	FUJIFILM Wako Pure Chemical Corp.
Ammonium sulfate	(NH4)2SO4	0.9 g	NACALAI TESQUE, INC
Sodium chloride	NaCl	0.9 g	KOKUSAN CHEMICAL Co. Ltd
Magnesium sulfate	MgSO4	0.045 g	KOKUSAN CHEMICAL Co. Ltd
Calcium chloride dihydrate	CaCl2・2H2O	0.09 g	KOKUSAN CHEMICAL Co. Ltd
L-cysteine	C3H7NO2S	1.445 g	Kanto Chemical Co., Inc.
Biotin	C10H16N2O3S	0.01 mg	NACALAI TESQUE, INC
Cobalamin	C63H88CoN14O14P	0.01 mg	NACALAI TESQUE, INC
p-Aminobenzoic acid	C7H7NO2	0.03 mg	NACALAI TESQUE, INC
Folic acid	C19H19N7O6	0.05 mg	FUJIFILM Wako Pure Chemical Corp.
Pyridoxamine	C8H12N2O2	0.15 mg	SIGMA ALDRICH
Thiamine Hydrochloride	C12H18Cl2N4OS	0.05 mg	SIGMA ALDRICH
Riboflavin	C17H20N4O6	0.05 mg	FUJIFILM Wako Pure Chemical Corp.
Acetic acid	C2H4O2	33 mmol	FUJIFILM Wako Pure Chemical Corp.
Propionic acid	C3H6O2	9 mmol	FUJIFILM Wako Pure Chemical Corp.
n-valeric acid	C5H10O2	1 mmol	FUJIFILM Wako Pure Chemical Corp.
Iso-valeric acid	C5H10O2	1 mmol	FUJIFILM Wako Pure Chemical Corp.
Iso-butyric acid	C4H8O2	1 mmol	FUJIFILM Wako Pure Chemical Corp.

## Sheet: Supplemetary Table S2A
Supplemetary Table S2A
	Gas production(ml)
	R	p_value
g_Clostridium	0.5833	0.0011
g_Megasphaera	0.3648	0.0563
g_Lactobacillus	0.3559	0.063
f_Enterobacteriaceae|_	-0.3288	0.0876
g_[Ruminococcus]	0.3211	0.0957
g_[Eubacterium]	0.3148	0.1027
g_Oscillospira	0.3102	0.1081
g_Blautia	0.2928	0.1305
g_Streptococcus	-0.2539	0.1922
g_Prevotella	0.2411	0.2165
o_Clostridiales|f_|g_	-0.2307	0.2375
f_Lachnospiraceae|_	-0.2245	0.2507
g_Lactococcus	-0.2093	0.285
g_Ruminococcus	-0.1412	0.4735
g_Gemmiger	0.1329	0.5003
g_Dorea	-0.1064	0.5901
g_Dialister	-0.1035	0.6002
g_Bifidobacterium	0.0979	0.6203
g_Enterococcus	-0.0902	0.6479
g_Parabacteroides	0.0815	0.6801
g_Butyricicoccus	0.0779	0.6937
g_Faecalibacterium	0.0524	0.7913
g_Roseburia	-0.0516	0.7942
g_Bacteroides	-0.048	0.8084
g_Coprococcus	-0.0427	0.8294
o_Clostridiales|_|_	0.0318	0.8726
f_Erysipelotrichaceae|g_	-0.0182	0.9267
f_Lachnospiraceae|g_	-0.0072	0.9712
g_Catenibacterium	0.0022	0.9912
others	-0.1017	0.6065
acetic acid(mM)	0.6618	0.0001
propionic acid(mM)	-0.0008	0.9967
butyric acid(mM)	0.452	0.0157
acetic+propionic+butyric(mM)	0.6533	0.0002

## Sheet: Supplemetary Table S2B
Supplemetary Table S2B
ID	1	2	3	4	5	6	7
Inu	0	0	0	0.355829	0	0	0
RD	0	0	0	0.113381	0	0	0
RD0.25%+Inu0.25%	0	0	0	0.274979	0	0	0
RD0.5%+Inu0.5%	<0.01	0	0	0.364607	0	0	0
